# Supplementary material for: Pre-Emptive Use of Rituximab in Epstein–Barr Virus Reactivation: Incidence, Predictive Factors, Monitoring, and Outcomes
Source: Int J Mol Sci. 2023 Nov 7;24(22):16029. doi: 10.3390/ijms242216029 (PMC10671524; doi:10.3390/ijms242216029)
Supplement: Supplementary file 1 [file ijms-24-16029-s001.zip]

Archive with 7 entries (6 files):
- ijms-2624337-supplementary/
- ijms-2624337-supplementary/Figure S1.pdf
- ijms-2624337-supplementary/Figure S2.pdf
- ijms-2624337-supplementary/Figure S3.pdf
- ijms-2624337-supplementary/Figure S4.pdf
- ijms-2624337-supplementary/Figure S5.pdf
- ijms-2624337-supplementary/Patients-Viral loads.xlsx
