# Supplementary material for: Pre-Emptive Use of Rituximab in Epstein–Barr Virus Reactivation: Incidence, Predictive Factors, Monitoring, and Outcomes
Source: Int J Mol Sci. 2023 Nov 7;24(22):16029. doi: 10.3390/ijms242216029 (PMC10671524; doi:10.3390/ijms242216029)
Supplement: Supplementary file 1 [file ijms-24-16029-s001.zip › ijms-2624337-supplementary/Patients-Viral loads.xlsx]

## Sheet: Patients-Viral Load
ID Number	Viral Load (EBV copies/ml)
ID-001	10400
ID-002	35200
ID-003	18200
ID-004	24400
ID-005	15600
ID-006	76700
ID-007	10660
ID-008	16600
ID-009	106000
ID-010	19700
ID-011	17100
ID-012	180000
ID-013	78400
ID-014	37200
ID-015	235000
ID-016	12600
ID-017	20200
ID-018	17400
ID-019	27300
ID-020	252000
ID-021	40300
ID-022	9930
ID-023	126000
ID-024	19100
ID-025	45100
ID-026	9900
ID-027	55000
ID-028	10100
ID-029	538000
ID-030	56000
ID-031	13100
ID-032	31000
ID-033	29800
ID-034	63400
ID-035	11100
ID-036	10500
ID-037	21000
ID-038	11000
ID-039	76000
ID-040	376000
ID-041	13600
ID-042	27600
ID-043	1150000
ID-044	26100
ID-045	42900
ID-046	52100
ID-047	14700
ID-048	15700
ID-049	27200
ID-050	148000
ID-051	21100
ID-052	10700
ID-053	383000
ID-054	34900
ID-055	370000
ID-056	9120
ID-057	11300
ID-058	951000
ID-059	11100
ID-060	17700
ID-061	20300
ID-062	28300
ID-063	8700
ID-064	11800
ID-065	24600
ID-066	57700
ID-067	43900
ID-068	20000
ID-069	10300
ID-070	31300
ID-071	146000
ID-072	78400
ID-073	13000
ID-074	14700
ID-075	2760000
ID-076	11900
ID-077	10000
ID-078	10800
ID-079	41800
ID-080	163000
ID-081	121000
ID-082	46400
ID-083	499000
ID-084	19000
ID-085	20700
ID-086	8690
ID-087	109000
ID-088	17100
ID-089	10400
ID-090	10600
ID-091	19100
ID-092	47100
ID-093	47100
ID-094	85900
ID-095	34600
ID-096	18900
ID-097	10300
ID-098	18500
ID-099	60800
ID-100	16700
